# Supplementary material for: Development of Interpolyelectrolyte Complex Based on Chitosan and Carboxymethylcellulose for Stabilizing Sandy Soil and Stimulating Vegetation of Scots Pine (Pinus sylvestris L.)
Source: Polymers (Basel). 2024 Aug 22;16(16):2373. doi: 10.3390/polym16162373 (PMC11359870; doi:10.3390/polym16162373)
Supplement: Supplementary file 1 [file polymers-16-02373-s001.zip]

Archive with 1 entries (1 files):
- polymers-3127888-supplementary.pdf
